# Supplementary material for: Development of a Purity Certified Reference Material for Vinyl Acetate
Source: Molecules. 2023 Aug 25;28(17):6245. doi: 10.3390/molecules28176245 (PMC10488496; doi:10.3390/molecules28176245)
Supplement: Supplementary file 1 [file molecules-28-06245-s001.zip]

Archive with 4 entries (3 files):
- molecules-2553424-supplementary/
- molecules-2553424-supplementary/English version of Vinyl Acetate certified reference material classification certificate.pdf
- molecules-2553424-supplementary/File S1 - Vinyl Acetate Reagents from Different Manufacturers.pdf
- molecules-2553424-supplementary/Vinyl Acetate certified reference material classification certificate.pdf
